# Supplementary material for: Theoretical Investigation by DFT and Molecular Docking of Synthesized Oxidovanadium(IV)-Based Imidazole Drug Complexes as Promising Anticancer Agents
Source: Molecules. 2022 Apr 27;27(9):2796. doi: 10.3390/molecules27092796 (PMC9105665; doi:10.3390/molecules27092796)
Supplement: Supplementary file 1 [file molecules-27-02796-s001.zip]

Archive with 1 entries (1 files):
- molecules-1673732-supplementary.pdf
